# Supplementary material for: Direct-acting antiviral resistance of Hepatitis C virus is promoted by epistasis
Source: Nat Commun. 2023 Nov 17;14:7457. doi: 10.1038/s41467-023-42550-6 (PMC10656532; doi:10.1038/s41467-023-42550-6)
Supplement: Supplementary file 5 — Supplementary Data 1 - 3 [file 41467_2023_42550_MOESM5_ESM.zip]

Archive with 6 entries (6 files):
- SupplementaryDataS1.xlsx
- __MACOSX/._SupplementaryDataS1.xlsx
- SupplementaryDataS2.xlsx
- __MACOSX/._SupplementaryDataS2.xlsx
- SupplementaryDataS3.xlsx
- __MACOSX/._SupplementaryDataS3.xlsx
