# Supplementary material for: Direct-acting antiviral resistance of Hepatitis C virus is promoted by epistasis
Source: Nat Commun. 2023 Nov 17;14:7457. doi: 10.1038/s41467-023-42550-6 (PMC10656532; doi:10.1038/s41467-023-42550-6)
Supplement: Supplementary file 6 — Source data [file 41467_2023_42550_MOESM6_ESM.xlsx]

## Sheet: Figure 1
Figure 1
		Tong2013
	Energy (Normalized)	-1.45821	0.161158	0.0795494	1.69891	-0.547311	1.07205	-0.503078	-0.503078
	Experimental fitness (Normalized)	0.466674	-0.959385	0.370535	-0.943362	1.90875	-0.414598	0.466674	-0.895292
		Honegger2013
	Energy (Normalized)	-1.04707	0.101952	0.945118
	Experimental fitness (Normalized)	1.15427	-0.604332	-0.549942
		Berger2016
	Energy (Normalized)	-1.75473	0.375899	0.241287	0.375899	0.761645
	Experimental fitness (Normalized)	0.269803	-0.673953	1.51889	-0.0355296	-1.07921
		Dultz2021
	Energy (Normalized)	-0.742349	-0.394782	1.13713
	Experimental fitness (Normalized)	0.70053	0.444684	-1.14521
		Dultz2020
	Energy (Normalized)	-0.707107	0.707107	-0.107003	0.721226	-0.125436	0.0076534	1.75075	-1.42742	-1.1219	0.302126	-0.36436	-0.293778	-0.075536	0.648208	-0.352098	1.90687	-1.60514	0.135828
	Experimental fitness (Normalized)	0.707107	-0.707107	0.241494	-0.989694	-0.525575	-0.581678	-1.02641	1.82154	0.985103	0.0752279	0.719439	0.703635	0.795585	-0.00035918	-0.602346	-2.01177	0.855927	-0.46011
Figure 1 (inset)
		Tong2013
	Energy (Normalized)	-1.54455	-0.0692886	0.267431	1.74269	-0.531083	0.944178	-0.40469	-0.40469
	Experimental fitness (Normalized)	0.466674	-0.959385	0.370535	-0.943362	1.90875	-0.414598	0.466674	-0.895292
		Honegger2013
	Energy (Normalized)	-1.04366	0.0939467	0.949711
	Experimental fitness (Normalized)	1.15427	-0.604332	-0.549942
		Berger2016
	Energy (Normalized)	-1.6768	0.472396	-0.120878	0.472396	0.852886
	Experimental fitness (Normalized)	0.269803	-0.673953	1.51889	-0.0355296	-1.07921
		Dultz2021
	Energy (Normalized)	-1.08755	0.207735	0.879817
	Experimental fitness (Normalized)	0.70053	0.444684	-1.14521
		Dultz2020
	Energy (Normalized)	0.707107	-0.707107	-0.311742	0.679424	-0.419388	-0.479464	1.91291	-0.0294347	-1.53084	0.178532	-0.328133	-0.255577	-0.0446222	0.667258	-0.556734	1.906	-1.55242	0.164231
	Experimental fitness (Normalized)	0.707107	-0.707107	0.241494	-0.989694	-0.525575	-0.581678	-1.02641	1.82154	0.985103	0.0752279	0.719439	0.703635	0.795585	-0.00035918	-0.602346	-2.01177	0.855927	-0.46011

## Sheet: Figure 2
Figure 2a	Table as it is
Figure 2b
		Telaprevir	Vaniprevir	Boceprevir	Simeprevir	Danoprevir	Glecaprevir	Grazoprevir	Voxilaprevir	Paritaprevir
	Number of SC-DRMs	3	2	5	6	2	5	7	8	4
	p-values	0.0817459	0.132879	0.0179991	0.00588875	0.323054	0.0179991	0.0345047	0.00132517	0.0516612

## Sheet: Figure 3
Figure 3a
	Top 10				Top 100					Top 300
	Pairs associated with DRMs	41 168			Pairs associated with DRMs	41	168			Pairs associated with DRMs	41	168
		54 55				54	55				54	55
		66 71				66	71				66	71
		36 45				36	45				36	45
						80	192				80	192
	Other Pairs	29 91				55	64				55	64
		342 621				80	91				80	91
		110 280				80	91				80	91
		150 151				80	91				80	91
		40 110				80	119				80	119
		515 541				80	477				80	477
						80	295				80	295
						80	192				80	192
						68	80				68	80
											40	55
					Other Pairs	29	91				170	174
						342	621				29	80
						110	280				80	377
						150	151				80	119
						40	110				80	477
						515	541				80	610
						361	405				80	117
						541	580				80	198
						470	472				36	197
						375	379				80	151
						447	448				80	98
						545	586				29	80
						263	299				80	610
						72	356				80	240
						68	399				122	185
						545	586				71	80
						197	318				122	174
						382	477				122	318
						477	517				122	318
						630	631				80	586
						628	630				80	497
						29	91				80	86
						40	280				80	252
						627	630				80	391
						33	72				80	399
						249	265				122	197
						626	630				122	197
						628	631				80	147
						64	86				122	174
						627	628				80	300
						626	627				67	122
						33	356				80	615
						627	631
						300	497			Other Pairs	29	91
						626	628				342	621
						64	86				110	280
						626	631				150	151
						356	384				40	110
						629	630				515	541
						28	196				361	405
						91	248				541	580
						628	629				470	472
						629	631				375	379
						627	629				447	448
						469	470				545	586
						64	83				263	299
						626	629				72	356
						39	40				68	399
						86	586				545	586
						318	319				197	318
						39	40				382	477
						196	315				477	517
						29	198				630	631
						185	197				628	630
						185	318				29	91
						515	586				40	280
						248	252				627	630
						541	586				33	72
						402	477				249	265
						46	174				626	630
						185	318				628	631
						35	40				64	86
						391	586				627	628
						40	87				626	627
						329	586				33	356
						306	586				627	631
						91	178				300	497
						329	391				626	628
						329	586				64	86
						174	382				626	631
						39	40				356	384
						196	197				629	630
						248	557				28	196
						174	329				91	248
						40	62				628	629
						315	318				629	631
						383	586				627	629
						185	196				469	470
						185	197				64	83
						490	586				626	629
						147	586				39	40
						469	472				86	586
						490	586				318	319
						358	477				39	40
						329	383				196	315
						329	586				29	198
											185	197
											185	318
											515	586
											248	252
											541	586
											402	477
											46	174
											185	318
											35	40
											391	586
											40	87
											329	586
											306	586
											91	178
											329	391
											329	586
											174	382
											39	40
											196	197
											248	557
											174	329
											40	62
											315	318
											383	586
											185	196
											185	197
											490	586
											147	586
											469	472
											490	586
											358	477
											329	383
											329	586
											339	557
											91	356
											329	586
											174	358
											67	318
											371	469
											196	197
											240	609
											357	358
											64	89
											67	87
											315	318
											329	615
											174	402
											67	197
											91	402
											174	178
											375	418
											329	418
											67	174
											248	252
											402	557
											174	196
											174	477
											67	197
											197	315
											174	358
											197	315
											174	185
											48	197
											469	557
											91	98
											67	89
											586	609
											358	586
											334	609
											329	358
											557	595
											91	192
											553	557
											329	557
											185	402
											174	189
											418	572
											174	318
											196	318
											174	609
											83	174
											174	358
											557	586
											91	147
											72	91
											213	248
											91	252
											196	197
											318	386
											402	609
											358	557
											91	237
											418	557
											248	249
											67	185
											67	185
											332	557
											237	557
											237	418
											67	114
											28	318
											418	586
											40	609
											51	174
											252	418
											185	399
											174	384
											114	318
											174	197
											29	98
											67	86
											300	418
											318	399
											358	469
											196	318
											185	315
											91	586
											334	557
											197	399
											40	615
											67	386
											358	379
											318	382
											418	553
											197	386
											237	248
											334	557
											358	418
											248	371
											358	418
											114	197
											67	615
											340	557
											185	386
											399	557
											185	358
											472	557
											196	615
											318	615
											197	557
											89	174
											67	399
											67	609
											386	615
											249	386
											72	248
											28	197
											334	615
											371	557
											329	418
											196	358
											418	586
											64	386
											197	615
											197	358
											67	174
											557	586
											67	615
											197	402
											114	615
											386	402
											174	386
											248	329
											318	402
											318	358
											67	315
											67	386
											67	402
											197	382
											197	358
											197	609
											174	615
											185	557
											67	196
											1	2
											1	2
											2	2
											1	3
											2	3
											2	3
											1	3
											2	3
											2	3
											3	3
											1	4
											2	4
											2	4
											3	4
											3	4
											1	4
											2	4
											2	4
											3	4
											3	4
											4	4
											1	5
											2	5
											2	5
											3	5
											3	5
Figure 3b	PDB ID: 4B6E
Figure 3c	Table as it is

## Sheet: Figure 4
Figure 4a
	Number	1	0	0	2	0	0	0	0	1	0	1	0	1	1	2	3	4	5	3	6	11	20	25	33	31	41	52	68	62	69	73	72	57	107	27	134	6	5	3	1	5	0	0	1	3	9	2	4
	Energy difference	-5.44919	-5.04907	-4.64896	-4.24884	-3.84873	-3.44861	-3.0485	-2.64838	-2.24827	-1.84815	-1.44804	-1.04792	-0.647805	-0.24769	0.152426	0.552541	0.952656	1.35277	1.75289	2.153	2.55312	2.95323	3.35335	3.75346	4.15358	4.55369	4.95381	5.35392	5.75404	6.15416	6.55427	6.95439	7.3545	7.75462	8.15473	8.55485	8.95496	9.35508	9.75519	10.1553	10.5554	10.9555	11.3557	11.7558	12.1559	12.556	12.9561	13.3562
Figure 4b
	Number	2	0	0	2	0	0	0	0	0	0	1	0	0	3	2	5	3	4	3	5	11	18	23	36	36	45	50	68	61	66	72	72	56	107	27	134	6	5	3	1	5	0	0	1	3	9	2	4
	Energy difference	-5.44919	-5.04907	-4.64896	-4.24884	-3.84873	-3.44861	-3.0485	-2.64838	-2.24827	-1.84815	-1.44804	-1.04792	-0.647805	-0.24769	0.152426	0.552541	0.952656	1.35277	1.75289	2.153	2.55312	2.95323	3.35335	3.75346	4.15358	4.55369	4.95381	5.35392	5.75404	6.15416	6.55427	6.95439	7.3545	7.75462	8.15473	8.55485	8.95496	9.35508	9.75519	10.1553	10.5554	10.9555	11.3557	11.7558	12.1559	12.556	12.9561	13.3562
[truncated: 2 more columns]

## Sheet: Figure 5
Figure 5b		Danoprevir	Vaniprevir	Telaprevir	Grazoprevir
	Number of DRMs	6	3	3	8
	p-values (DRMs)	1.4356e-07	0.00607705	0.0133728	6.88678e-07
	Number of SC-DRMs	2	1	0	2
	p-values (SC-DRMs)	0.0020853	0.0911186	1	0.0349761
Figure 5c		Danoprevir	Vaniprevir	Telaprevir	Grazoprevir
	Number of DRMs	10	10	9	10
	p-values (DRMs)	1.57361e-09	1.57361e-09	5.93717e-09	9.36897e-10
	Number of SC-DRMs	4	4	3	3
	p-values (SC-DRMs)	0.000394166	0.000394166	0.00363718	0.00550018

## Sheet: Figure 6
Figure 6
		Residue	Escape time		SC-DRMs	Remaining DRMs
		80	45.9296
		89	47.838
		122	48.5096
		170	52.086
		54	53.3348
		55	53.566
		36	59.4308
		168	60.1028
		41	62.0632
		71	62.5728
		132	64.7956
		155	68.8972
		77	69.7616
		56	72.6296
		107	86.9284
		43	89.6636
		109	107.811
		180	110.596
		158	121.711
		138	309.416

## Sheet: Figure 7
Figure 7a
		Boceprevir	Danoprevir	Simeprevir	Telaprevir	Vaniprevir
	Number of SC-DRMs	5	2	6	3	2
	SVR (%)	63.6864	75.8608	71.7817	68.4708	73.6436
Figure 7b		Danoprevir	Glecaprevir	Grazoprevir	Paritaprevir	Simeprevir	Voxilaprevir
	Number of SC-DRMs	2	5	7	4	6	8
	SVR (%)	100	99.4004	96.6	96.8	91.7661	95.2258

## Sheet: Supplementary Figure 1
Supplementary Figure 1
			Conservation-only models	Max-ent models
			-0.473209	-0.723786
			-0.473209	-0.718638
			-0.461389	-0.723786
			-0.429214	-0.680194
			-0.412146	-0.696589
			-0.429214	-0.680194
			-0.545777	-0.723786
			-0.452617	-0.703194
			-0.470231	-0.723786
			-0.456412	-0.665798

## Sheet: Supplementary Figure 2
Supplementary Figure 2
		Couplings	Random
		1	0.04
		0.5	0.04
		0.666667	0.0433333
		0.5	0.0425
		0.6	0.048
		0.666667	0.0483333
		0.571429	0.0457143
		0.5	0.05125
		0.444444	0.0488889
		0.4	0.049
		0.363636	0.0536364
		0.333333	0.0566667
		0.307692	0.0569231
		0.285714	0.0542857
		0.266667	0.0546667
		0.25	0.051875
		0.235294	0.0529412
		0.222222	0.0538889
		0.210526	0.0526316
		0.2	0.0515
		0.190476	0.0509524
		0.181818	0.0495455
		0.173913	0.0521739
		0.166667	0.0516667
		0.16	0.052
		0.153846	0.0515385
		0.148148	0.0511111
		0.142857	0.0514286
		0.137931	0.052069
		0.133333	0.0516667
		0.129032	0.0522581
		0.125	0.0521875
		0.121212	0.0530303
		0.117647	0.0538235
		0.114286	0.054
		0.111111	0.0533333
		0.108108	0.0545946
		0.105263	0.055
		0.102564	0.0551282
		0.1	0.055
		0.097561	0.0558537
		0.0952381	0.0552381
		0.0930233	0.0553488
		0.113636	0.0563636
		0.111111	0.0566667
		0.108696	0.056087
		0.106383	0.0559574
		0.104167	0.0560417
		0.102041	0.0557143
		0.1	0.0554
		0.0980392	0.0556863
		0.0961538	0.0553846
		0.0943396	0.055283
		0.111111	0.055
		0.109091	0.0556364
		0.107143	0.0558929
		0.105263	0.0554386
		0.103448	0.055
		0.101695	0.0550847
		0.116667	0.0551667
		0.114754	0.0557377
		0.112903	0.0559677
		0.111111	0.0566667
		0.125	0.0565625
		0.123077	0.0566154
		0.121212	0.0566667
		0.119403	0.0558209
		0.117647	0.0557353
		0.115942	0.0557971
		0.114286	0.056
		0.112676	0.0557746
		0.111111	0.0561111
		0.109589	0.0558904
		0.108108	0.0555405
		0.106667	0.0556
		0.105263	0.0559211
		0.103896	0.0554545
		0.102564	0.0557692
		0.113924	0.055443
		0.1125	0.0555
		0.111111	0.0549383
		0.109756	0.054878
		0.108434	0.0549398
		0.107143	0.0552381
		0.105882	0.0552941
		0.104651	0.0563953
		0.103448	0.0558621
		0.113636	0.05625
		0.11236	0.0558427
		0.111111	0.0555556
		0.10989	0.0558242
		0.108696	0.0556522
		0.107527	0.0555914
		0.117021	0.0560638
		0.126316	0.0563158
		0.135417	0.0561458
		0.134021	0.0564948
		0.132653	0.0561224
		0.141414	0.0562626
		0.14	0.0565
		0.138614	0.0566337
		0.147059	0.0562745
		0.15534	0.0563107
		0.153846	0.05625
		0.152381	0.0560952
		0.160377	0.0559434
		0.158879	0.0563551
		0.157407	0.0569444
		0.155963	0.0566055
		0.163636	0.0563636
		0.162162	0.0567568
		0.160714	0.0567857
		0.159292	0.0567257
		0.157895	0.0566667
		0.156522	0.0568696
		0.163793	0.0568966
		0.17094	0.0568376
		0.177966	0.0564407
		0.176471	0.0562185
		0.183333	0.0564167
		0.190083	0.0565289
		0.188525	0.0562295
		0.186992	0.0564228
		0.193548	0.0566935
		0.192	0.05656
		0.190476	0.0562698
		0.188976	0.0562205
		0.195312	0.0561719
		0.20155	0.0562016
		0.2	0.056
		0.198473	0.0560305
		0.204545	0.0558333
		0.203008	0.0561654
		0.201493	0.0562687
		0.2	0.0564444
		0.198529	0.05625
		0.19708	0.0560584
		0.195652	0.0562319
		0.194245	0.0563309
		0.192857	0.0566429
		0.191489	0.0570213
		0.197183	0.0572535
		0.195804	0.0572028
		0.194444	0.0571528
		0.2	0.0572414
		0.205479	0.0574658
		0.204082	0.0576871
		0.202703	0.0577703
		0.201342	0.0575168
		0.206667	0.0574667
		0.205298	0.0576159
		0.203947	0.0576316
		0.202614	0.0579085
		0.201299	0.0580519
		0.2	0.058129
		0.198718	0.0579487
		0.203822	0.0581529
		0.202532	0.0582278
		0.201258	0.0581132
		0.2	0.058125
		0.198758	0.0580745
		0.203704	0.0580247
		0.202454	0.0580368
		0.20122	0.0579878
		0.2	0.0581212
		0.204819	0.0581928
		0.209581	0.0582635
		0.208333	0.0584524
		0.207101	0.0584024
		0.205882	0.0581765
		0.204678	0.0583626
		0.203488	0.0584302
		0.202312	0.0586127
		0.201149	0.0584483
		0.2	0.0583429
		0.198864	0.0583523
		0.19774	0.0583616
		0.196629	0.0584831
		0.201117	0.0585475
		0.2	0.0585556
		0.198895	0.0587293
		0.197802	0.0587363
		0.196721	0.0588525
		0.201087	0.058913
		0.205405	0.059027
		0.204301	0.0593548
		0.203209	0.0594118
		0.202128	0.0595213
		0.201058	0.0596825
		0.205263	0.0598421
		0.204188	0.0599476
		0.203125	0.06
		0.202073	0.0598964
		0.201031	0.0598969
		0.2	0.0597436
		0.19898	0.0595408
		0.203046	0.0593909
		0.20202	0.0592929
		0.201005	0.059196
		0.2	0.0591
		0.199005	0.0591045
		0.19802	0.0590594
		0.20197	0.0590148
		0.20098	0.0589216
		0.204878	0.0588293
		0.203883	0.0587864
		0.202899	0.058744
		0.206731	0.0586538
		0.205742	0.0585646
		0.204762	0.0586667
		0.203791	0.0586256
		0.20283	0.0586792
		0.201878	0.0586385
		0.200935	0.058785
		0.204651	0.0587907
		0.208333	0.0587963
		0.207373	0.0586175
		0.206422	0.0586697
		0.205479	0.0589041
		0.204545	0.0589545
		0.20362	0.0590045
		0.202703	0.0588288
		0.201794	0.0588789
		0.200893	0.0588839
		0.2	0.0588889
		0.199115	0.0587168
		0.198238	0.0588106
		0.197368	0.0589474
		0.200873	0.059083
		0.2	0.0590435
		0.199134	0.0589177
		0.198276	0.0588362
		0.197425	0.0590129
		0.196581	0.0591453
		0.195745	0.0591489
		0.194915	0.0590254
		0.194093	0.0590295
		0.193277	0.0590336
		0.192469	0.0589958
		0.191667	0.0589583
		0.190871	0.0589627
		0.190083	0.0590083
		0.1893	0.0588889
		0.188525	0.0588115
		0.187755	0.0587347
		0.186992	0.0590244
		0.186235	0.0591093
		0.185484	0.0592339
		0.184739	0.0591566
		0.184	0.05916
		0.183267	0.0592829
		0.18254	0.0593254
		0.181818	0.0593281
		0.181102	0.0592913
		0.180392	0.0591373
		0.179688	0.0592188
		0.178988	0.0592996
		0.178295	0.0593023
		0.177606	0.0593822
		0.176923	0.0593077
		0.176245	0.0593487
		0.175573	0.059313
		0.174905	0.0592015
		0.174242	0.0592045
		0.173585	0.0590943
		0.172932	0.0590977
		0.172285	0.0591386
		0.171642	0.0590672
		0.171004	0.0589219
		0.17037	0.0588148
		0.173432	0.0587823
		0.172794	0.0589338
		0.172161	0.0590476
		0.171533	0.0590876
		0.170909	0.0591636
		0.17029	0.0590942
		0.169675	0.0590253
		0.169065	0.0589568
		0.168459	0.0590323
		0.167857	0.0590357
		0.16726	0.0590747
		0.166667	0.0589716
		0.166078	0.0589399
		0.165493	0.0591197
		0.164912	0.0591228
		0.164336	0.0590909
		0.163763	0.0591289
		0.163194	0.0590278
		0.16263	0.0589619
		0.162069	0.0589655
		0.161512	0.0589347
		0.160959	0.0589384
		0.16041	0.0587713
		0.159864	0.0586735
		0.159322	0.0588475
		0.158784	0.0588176
		0.158249	0.0587205
		0.157718	0.0587248
		0.157191	0.0586957
		0.156667	0.0586333
		0.156146	0.0586047
		0.155629	0.0585762
		0.155116	0.0586139
		0.154605	0.0587829
		0.154098	0.0586885
		0.153595	0.0585948
		0.153094	0.0586319
		0.152597	0.0587013
		0.152104	0.0587379
		0.151613	0.0586129
		0.151125	0.0585531
		0.150641	0.0586218
		0.15016	0.0586262
		0.149682	0.0585669
		0.149206	0.0584127
		0.148734	0.058481
		0.148265	0.0584227
		0.147799	0.0583333
		0.147335	0.0584013
		0.146875	0.058375
		0.146417	0.0584424
		0.145963	0.058354
		0.145511	0.058483
		0.145062	0.0584259
		0.144615	0.0584923
		0.144172	0.0584663
		0.143731	0.0584098
		0.143293	0.0585366
		0.142857	0.058541
		0.142424	0.0585758
		0.141994	0.0584592
		0.141566	0.0584337
		0.141141	0.0583483
		0.140719	0.0583832
		0.140299	0.0583582
		0.139881	0.0582738
		0.139466	0.0582789
		0.139053	0.0582249
		0.138643	0.0581711
		0.138235	0.0582941
		0.13783	0.0582991
		0.137427	0.0582749
		0.137026	0.0582799
		0.136628	0.058343
		0.136232	0.0582899
		0.135838	0.0582659
		0.135447	0.0582133
		0.135057	0.0581897
		0.13467	0.0581089
		0.134286	0.0582571
		0.133903	0.0582336
		0.133523	0.0583523
		0.133144	0.0583853
		0.132768	0.0582768
		0.132394	0.0582817
		0.132022	0.0583146
		0.131653	0.0583473
		0.131285	0.0582961
		0.130919	0.058273
		0.130556	0.0584167
		0.130194	0.0584211
		0.129834	0.058453
		0.129477	0.0584022
		0.129121	0.0584341
		0.128767	0.0584932
		0.128415	0.0585519
		0.128065	0.0585559
		0.127717	0.058587
		0.127371	0.0585095
		0.127027	0.0584865
		0.126685	0.0585714
		0.126344	0.0585753
		0.126005	0.0585255
		0.125668	0.0585561
		0.125333	0.0585867
		0.125	0.058484
		0.124668	0.0585676
		0.124339	0.0586243
		0.124011	0.0586016
		0.123684	0.0586316
		0.12336	0.0586877
		0.123037	0.0587435
		0.122715	0.0587206
		0.122396	0.0586458
		0.122078	0.0587792
		0.121762	0.0588083
		0.121447	0.0587597
		0.121134	0.0588144
		0.120823	0.0588432
		0.120513	0.0588974
		0.120205	0.0588235
		0.119898	0.058852
		0.119593	0.0588295
		0.119289	0.0588325
		0.118987	0.0587848
		0.118687	0.0588636
		0.118388	0.0588161
		0.11809	0.058794
		0.117794	0.0588471
		0.1175	0.0588
		0.117207	0.0589027
		0.116915	0.0588806
		0.116625	0.0589826
		0.116337	0.0589356
		0.116049	0.058963
		0.115764	0.0588424
		0.115479	0.0588452
		0.115196	0.0587745
		0.114914	0.0587775
		0.114634	0.0587317
		0.114355	0.0587105
		0.114078	0.0586893
		0.113801	0.0587409
		0.113527	0.0588164
		0.113253	0.0587952
		0.112981	0.0587981
		0.11271	0.058777
		0.11244	0.0587799
		0.112172	0.0587589
		0.111905	0.0587381
		0.111639	0.0586223
		0.111374	0.0585071
		0.111111	0.0586525
		0.110849	0.0586557
		0.110588	0.0586118
		0.110329	0.058615
		0.11007	0.0585948
		0.109813	0.058715
		0.109557	0.0587879
		0.109302	0.0587209
		0.109049	0.0586543
		0.108796	0.0587037
		0.108545	0.0586605
		0.108295	0.0586636
		0.108046	0.0586897
		0.107798	0.0587844
		0.107551	0.0587643
		0.107306	0.0588128
		0.107062	0.0587927
		0.106818	0.0588409
		0.106576	0.0587982
		0.106335	0.0588235
		0.106095	0.058781
		0.105856	0.0587613
		0.105618	0.0587865
		0.105381	0.0588565
		0.105145	0.0588591
		0.104911	0.058817
		0.104677	0.0588196
		0.104444	0.0588667
		0.104213	0.0589135
		0.103982	0.0589602
		0.103753	0.0588962
		0.103524	0.0589648
		0.103297	0.058967
		0.10307	0.0589912
		0.102845	0.0590153
		0.10262	0.058952
		0.102397	0.0589325
		0.102174	0.0588913
		0.101952	0.0590022
		0.101732	0.0589177
		0.101512	0.0589201
		0.101293	0.0589224
		0.101075	0.0589247
		0.100858	0.0590343
		0.100642	0.0591435
		0.100427	0.0591667
		0.100213	0.0590832
		0.1	0.0590851
		0.0997877	0.0590446
		0.0995763	0.0591525
		0.0993658	0.0591755
		0.0991561	0.0591983
		0.0989474	0.0592
		0.0987395	0.0592857
		0.0985325	0.0592453
		0.0983264	0.0591632
		0.0981211	0.0592276
		0.0979167	0.0591667
		0.0977131	0.0591892
		0.0975104	0.0592531
		0.0973085	0.0592961
		0.0971074	0.0593182
		0.0969072	0.0592577
		0.0967078	0.0592593
		0.0965092	0.0591992
		0.0963115	0.0592213
		0.0961145	0.0592638
		0.0959184	0.0592041
		0.095723	0.059165
		0.0955285	0.059126
		0.0953347	0.0590669
		0.0951417	0.0590891
		0.0949495	0.0590707
		0.0947581	0.0590323
		0.0945674	0.0590342
		0.0943775	0.0590763
		0.0941884	0.0591182
		0.094	0.05916
		0.0938124	0.0591816
		0.0936255	0.059243
		0.0934394	0.0592247
		0.093254	0.0591667
		0.0930693	0.0591485
		0.0928854	0.0592095
		0.0927022	0.0591913
		0.0925197	0.0591339
		0.0923379	0.0590963
		0.0921569	0.0591373
		0.0919765	0.0592172
		0.0917969	0.0591992
		0.0916179	0.0591813
		0.0914397	0.0593191
		0.0912621	0.0592621
		0.0910853	0.0593023
		0.0909091	0.0592456
		0.0907336	0.0592664
		0.0905588	0.0592871
		0.0903846	0.0592692
		0.0902111	0.0592898
		0.0900383	0.0593295
		0.0898662	0.0594073
		0.0896947	0.0594084
		0.0895238	0.0593905
		0.0893536	0.0593346
		0.0891841	0.0592789
		0.0890152	0.0592803
		0.0888469	0.059225
		0.0886792	0.0592075
		0.0885122	0.0591902
		0.0883459	0.0591541
		0.0881801	0.0591745
		0.088015	0.059176
		0.0878505	0.059215
		0.0876866	0.0592164
		0.0875233	0.0592179
		0.0873606	0.0592565
		0.0871985	0.0592393
		0.087037	0.0592037
		0.0868762	0.0591312
		0.0867159	0.0591697
		0.0865562	0.0591529
		0.0863971	0.0591176
		0.0862385	0.0590826
		0.0860806	0.0590842
		0.0859232	0.0590859
		0.0857664	0.0590511
		0.0856102	0.0590346
		0.0854545	0.059
		0.0852995	0.0590563
		0.0851449	0.0590942
		0.084991	0.0590778
		0.0848375	0.0590794
		0.0846847	0.0590631
		0.0845324	0.0591187
		0.0843806	0.0591023
		0.0842294	0.0591039
		0.0840787	0.0591234
		0.0839286	0.0590714
		0.083779	0.058984
		0.0836299	0.0589858
		0.0834813	0.0590409
		0.0833333	0.0591844
		0.0831858	0.0592035
		0.0830389	0.0591696
		0.0828924	0.0591182
		0.0827465	0.0590845
		0.0826011	0.059174
		0.0824561	0.0592456
		0.0823117	0.0592995
		0.0821678	0.0592657
		0.0820244	0.0592147
		0.0818815	0.0591812
		0.0817391	0.0591478
		0.0815972	0.0592014
		0.0814558	0.0592201
		0.0813149	0.0592561
		0.0811744	0.0592401
		0.0810345	0.0592414
		0.080895	0.0592943
		0.080756	0.0593299
		0.0806175	0.0592624
		0.0804795	0.0592466
		0.0803419	0.0592308
		0.0802048	0.0592321
		0.0800681	0.0591823
		0.079932	0.0591667
		0.0797963	0.059253
		0.079661	0.0592712
		0.0795262	0.0593232
		0.0793919	0.0592905
		0.079258	0.059258
		0.0791246	0.0592593
		0.0789916	0.0592605
		0.0788591	0.059245
		0.078727	0.0592127
		0.0785953	0.0591973
		0.0784641	0.0591653
		0.0783333	0.0591833
		0.078203	0.0592346
		0.0780731	0.0592691
		0.0779436	0.0592703
		0.0778146	0.0593046
		0.077686	0.0593058
		0.0775578	0.0593564
		0.07743	0.0594893
		0.0773026	0.0594572
		0.0771757	0.0594417
		0.0770492	0.0594262
		0.0769231	0.0594272
		0.0767974	0.0594281
		0.0766721	0.0594127
		0.0765472	0.0594625
		0.0764228	0.0593984
		0.0762987	0.0593831
		0.076175	0.0593517
		0.0760518	0.0592718
		0.0759289	0.0593215
		0.0758065	0.0593871
		0.0756844	0.0593881
		0.0755627	0.0594212
		0.0754414	0.0594061
		0.0753205	0.059391
		0.0752	0.059456
		0.0750799	0.059393
		0.0749601	0.0593142
		0.0748408	0.0593631
		0.0747218	0.0593164
		0.0746032	0.0593175
		0.0744849	0.0593185
		0.0743671	0.0593513
		0.0742496	0.0593839
		0.0741325	0.0593218
		0.0740157	0.0593071
		0.0738994	0.0592767
		0.0737834	0.0592465
		0.0736677	0.059279
		0.0735524	0.0592488
		0.0734375	0.0592344
		0.0733229	0.0592044
		0.0732087	0.0592056
		0.0730949	0.0591757
		0.0729814	0.059146
		0.0728682	0.0591318
		0.0727554	0.059195
		0.072643	0.0592581
		0.0725309	0.059213
		0.0724191	0.0592758
		0.0723077	0.0592769
		0.0721966	0.059232
		0.0720859	0.0592025
		0.0719755	0.0591884
		0.0718654	0.0591896
		0.0717557	0.0592519
		0.0716463	0.059253
		0.0715373	0.0592694
		0.0714286	0.0592553
		0.0713202	0.0592564
		0.0712121	0.0592727
		0.0711044	0.0592133
		0.070997	0.0592296
		0.0708899	0.0592459
		0.0707831	0.0592771
		0.0706767	0.0592782
		0.0705706	0.0592492
		0.0704648	0.0592354
		0.0703593	0.0592515
		0.0702541	0.0592676
		0.0701493	0.0592537
		0.0700447	0.0592846
		0.0699405	0.0593304
		0.0698366	0.0593759
		0.0697329	0.059362
		0.0696296	0.0593333
		0.0695266	0.0593787
		0.0694239	0.0593648
		0.0693215	0.059351
		0.0692194	0.059352
		0.0691176	0.0594412
		0.0690162	0.0594714
		0.068915	0.0595308
		0.0688141	0.0595022
		0.0687135	0.0595029
		0.0686131	0.0596204
		0.0685131	0.0596356
		0.0684134	0.0595924
		0.068314	0.0595785
		0.0682148	0.059521
		0.0681159	0.0595507
		0.0680174	0.0595224
		0.0679191	0.0595231
		0.0678211	0.0595527
		0.0677233	0.0595533
		0.0676259	0.0595396
		0.0675287	0.0595259
		0.0674319	0.0595409
		0.0673352	0.0595415
		0.0672389	0.0595851
		0.0671429	0.0595714
		0.0670471	0.0595863
		0.0669516	0.0596296
		0.0668563	0.0596586
		0.0667614	0.0597017
		0.0666667	0.0596596
		0.0665722	0.0596317
		0.0664781	0.0596464
		0.0663842	0.0596751
		0.0662906	0.0596333
		0.0661972	0.0596761
		0.0661041	0.0596624
		0.0660112	0.0596348
		0.0659187	0.0596634
		0.0658263	0.0596919
		0.0657343	0.0596503
		0.0656425	0.0596369
		0.0655509	0.0596095
		0.0654596	0.0596518
		0.0653686	0.0596384
		0.0652778	0.0596806
		0.0651872	0.0596949
		0.065097	0.0596814
		0.0650069	0.0597095
		0.0649171	0.0597376
		0.0648276	0.0597103
		0.0647383	0.0596556
		0.0646492	0.0596424
		0.0645604	0.0596154
		0.0644719	0.0595885
		0.0643836	0.0595616
		0.0642955	0.0595212
		0.0642077	0.0595082
		0.0641201	0.0595089
		0.0640327	0.0595368
		0.0639456	0.0596054
		0.0638587	0.0596467
		0.063772	0.0596472
		0.0636856	0.0595664
		0.0635995	0.0595264
		0.0635135	0.0595135
		0.0634278	0.0594872
		0.0633423	0.0594879
		0.0632571	0.0594482
		0.063172	0.0594489
		0.0630872	0.0594497
		0.0630027	0.0594906
		0.0629183	0.0595047
		0.0628342	0.0595053
		0.0627503	0.059506
		0.0626667	0.05956
		0.0625832	0.0596005
		0.0625	0.0595878
		0.062417	0.0595883
		0.0623342	0.0595623
		0.0622517	0.0596026
		0.0621693	0.0596032
		0.0620872	0.0595641
		0.0620053	0.0595515
		0.0619236	0.0595652
		0.0618421	0.0595132
		0.0617608	0.0595401
		0.0616798	0.0595276
		0.061599	0.0595544
		0.0615183	0.0595942
		0.0614379	0.0595556
		0.0613577	0.059517
		0.0612777	0.0595698
		0.0611979	0.0595703
		0.0611183	0.0595449
		0.061039	0.0594935
		0.0609598	0.0594812
		0.0608808	0.059456
		0.0608021	0.0594049
		0.0607235	0.0594315
		0.0606452	0.0594323
		0.060567	0.0593814
		0.0604891	0.0593308
		0.0604113	0.0593188
		0.0603338	0.0592811
		0.0602564	0.0593333
		0.0601793	0.0593598
		0.0601023	0.0593223
		0.0600255	0.0592848
		0.059949	0.0592857
		0.0598726	0.0593503
		0.0597964	0.0593766
		0.0597205	0.0593393
		0.0596447	0.059302
		0.0595691	0.0593029
		0.0594937	0.0592785
		0.0594185	0.0592541
		0.0593434	0.0592298
		0.0592686	0.0592308
		0.059194	0.0592695
		0.0591195	0.0592327
		0.0590452	0.0592211
		0.0589711	0.0591719
		0.0588972	0.0591729
		0.0588235	0.0592491
		0.05875	0.05925
		0.0586767	0.0592509
		0.0586035	0.0592394
		0.0585305	0.0592154
		0.0584577	0.059204
		0.0583851	0.0592174
		0.0583127	0.0591811
		0.0582404	0.0591945
		0.0581683	0.0591832
		0.0580964	0.0591842
		0.0580247	0.0591852
		0.0579531	0.0591492
		0.0578818	0.0591626
		0.0578106	0.0591759
		0.0577396	0.059226
		0.0576687	0.0591902
		0.057598	0.0591544
		0.0575275	0.0591799
		0.0574572	0.0591565
		0.0573871	0.0592186
		0.0573171	0.0592317
		0.0572473	0.059257
		0.0571776	0.0592944
		0.0571081	0.0593074
		0.0570388	0.059284
		0.0569697	0.0593091
		0.0569007	0.0592978
		0.0568319	0.0592866
		0.0567633	0.0592874
		0.0566948	0.0593245
		0.0566265	0.0593373
		0.0565584	0.0593261
		0.0564904	0.0593269
		0.0564226	0.0592917
		0.0563549	0.0592806
		0.0562874	0.0593054
		0.0562201	0.0592943
		0.0561529	0.0592593
		0.0560859	0.059284
		0.0560191	0.0592491
		0.0559524	0.0592381
		0.0558859	0.0592152
		0.0558195	0.0591924
		0.0557533	0.0591696
		0.0556872	0.0591825
		0.0556213	0.0591953
		0.0555556	0.059208
		0.05549	0.0591972
		0.0554245	0.0591745
		0.0553592	0.0592344
		0.0552941	0.0592353
		0.0552291	0.0592244
		0.0551643	0.0592488
		0.0550996	0.0592497
		0.0550351	0.0592272
		0.0549708	0.0592164
		0.0549065	0.0591939
		0.0548425	0.0591715
		0.0547786	0.0591259
		0.0547148	0.0591502
		0.0546512	0.0591047
		0.0545877	0.0591289
		0.0545244	0.0591415
		0.0544612	0.0591657
		0.0543981	0.059213
		0.0543353	0.0592486
		0.0542725	0.0592263
		0.0542099	0.0592042
		0.0541475	0.0591935
		0.0540852	0.059206
		0.054023	0.0592184
		0.053961	0.0592537
		0.0538991	0.0593005
		0.0538373	0.0593242
		0.0537757	0.0592792
		0.0537143	0.05928
		0.053653	0.0592694
		0.0535918	0.0593158
		0.0535308	0.0593166
		0.0534699	0.0592947
		0.0534091	0.0592727
		0.0533485	0.0592281
		0.053288	0.0592063
		0.0532276	0.0591846
		0.0531674	0.0591742
		0.0531073	0.0592316
		0.0530474	0.0591986
		0.0529876	0.0592559
		0.0529279	0.0592793
		0.0528684	0.0592801
		0.052809	0.0593258
		0.0527497	0.0593266
		0.0526906	0.0593834
		0.0526316	0.0593617
		0.0525727	0.05934
		0.052514	0.0593408
		0.0524554	0.0593638
		0.0523969	0.0593534
		0.0523385	0.0593318
		0.0522803	0.0592992
		0.0522222	0.0593333
		0.0521643	0.0593785
		0.0521064	0.0593681
		0.0520487	0.0593909
		0.0519912	0.0594358
		0.0519337	0.0594807
		0.0518764	0.0595254
		0.0518192	0.059548
		0.0517621	0.0595485
		0.0517052	0.059516
		0.0516484	0.0595165
		0.0515917	0.0594951
		0.0515351	0.0594956
		0.0514786	0.0594743
		0.0514223	0.059453
		0.0513661	0.0594536
		0.05131	0.0594323
		0.0512541	0.0594656
		0.0511983	0.0594771
		0.0511425	0.059543
		0.051087	0.0595326
		0.0510315	0.0595223
		0.0509761	0.0595119
		0.0509209	0.0595341
		0.0508658	0.0595779
		0.0508108	0.0596
		0.0507559	0.0596544
		0.0507012	0.0596332
		0.0506466	0.0595905
		0.050592	0.0596017
		0.0505376	0.0596022
		0.0504834	0.0596026
		0.0504292	0.0596567
		0.0503751	0.0596999
		0.0503212	0.0596574
		0.0502674	0.0596578
		0.0502137	0.0596795
		0.0501601	0.0596905
		0.0501066	0.0597015
		0.0500532	0.0597125
		0.05	0.0596915
		0.0499469	0.0596812
		0.0498938	0.0596815
		0.0498409	0.0596713
		0.0497881	0.0596716
		0.0497354	0.0596296
		0.0496829	0.0596512
		0.0496304	0.0596304
		0.0495781	0.0596624
		0.0495258	0.0596733
		0.0494737	0.0597158
		0.0494217	0.0596635
		0.0493697	0.0596639
		0.0493179	0.0596327
		0.0492662	0.0596646
		0.0492147	0.0596859
		0.0491632	0.0596862
		0.0491118	0.0597074
		0.0490605	0.059739
		0.0490094	0.0597497
		0.0489583	0.0598125
		0.0489074	0.0598127
		0.0488565	0.0598233
		0.0488058	0.0598339
		0.0487552	0.0598237
		0.0487047	0.0598031
		0.0486542	0.0598137
		0.0486039	0.0598139
		0.0485537	0.0598244
		0.0485036	0.0598658
		0.0484536	0.0598763
		0.0484037	0.0599073
		0.0483539	0.0598868
		0.0483042	0.0598972
		0.0482546	0.0598768
		0.0482051	0.0599282
		0.0481557	0.0599283
		0.0481064	0.0598874
		0.0480573	0.0599182
		0.0480082	0.0599183
		0.0479592	0.0599082
		0.0479103	0.0599083
		0.0478615	0.0599287
		0.0478128	0.059939
		0.0477642	0.0599492
		0.0477157	0.0599289
		0.0476673	0.059929
		0.047619	0.0599595
		0.0475709	0.0599899
		0.0475228	0.0600101
		0.0474747	0.0600202
		0.0474268	0.0600605
		0.047379	0.0600605
		0.0473313	0.0600705
		0.0472837	0.0600604
		0.0472362	0.0600704
		0.0471888	0.0600402
		0.0471414	0.0600301
		0.0470942	0.06001
		0.047047	0.06003
		0.047	0.06004

## Sheet: Supplementary Figure 3
Supplementary Figure 3
	Top x pairs	Number (a)	Number (b)
	1	8	7
	2	8	3
	3	9	6
	4	9	6
	5	9	6
	6	9	9
	7	9	9
	8	9	9
	9	9	9
	10	9	9
	11	9	9
	12	9	9
	13	9	9
	14	9	9
	15	9	8
	16	9	8
	17	9	8
	18	9	8
	19	9	8
	20	9	8
	21	9	8
	22	9	6
	23	9	6
	24	9	6
	25	9	6
	26	9	6
	27	9	6
	28	9	6
	29	9	6
	30	9	6
	31	9	6
	32	9	6
	33	9	4
	34	9	4
	35	9	4
	36	9	4
	37	9	4
	38	9	4
	39	9	4
	40	9	4
	41	9	4
	42	9	4
	43	9	4
	44	9	7
	45	9	7
	46	9	7
	47	9	7
	48	9	7
	49	9	7
	50	9	7
	51	9	7
	52	9	7
	53	9	7
	54	9	7
	55	9	7
	56	9	7
	57	9	7
	58	9	7
	59	9	7
	60	9	7
	61	9	6
	62	9	6
	63	9	6
	64	9	6
	65	9	6
	66	9	6
	67	9	6
	68	9	5
	69	9	5
	70	9	5
	71	9	5
	72	9	4
	73	9	4
	74	9	4
	75	9	4
	76	9	4
	77	9	4
	78	9	4
	79	9	4
	80	9	4
	81	9	4
	82	9	4
	83	9	4
	84	9	4
	85	9	4
	86	9	4
	87	9	4
	88	9	4
	89	9	4
	90	9	4
	91	9	4
	92	9	4
	93	9	4
	94	9	4
	95	9	4
	96	9	4
	97	9	4
	98	9	4
	99	9	4
	100	9	4
	101	9	4
	102	9	4
	103	9	6
	104	9	6
	105	9	6
	106	9	6
	107	9	6
	108	9	6
	109	9	6
	110	9	6
	111	9	6
	112	9	6
	113	9	6
	114	9	6
	115	9	6
	116	9	6
	117	9	6
	118	9	6
	119	9	6
	120	9	6
	121	9	6
	122	9	6
	123	9	6
	124	9	6
	125	9	6
	126	9	6
	127	9	6
	128	9	6
	129	9	6
	130	9	5
	131	9	5
	132	9	5
	133	9	5
	134	9	5
	135	9	5
	136	9	5
	137	9	5
	138	9	5
	139	9	5
	140	9	5
	141	9	5
	142	9	5
	143	9	5
	144	9	4
	145	9	4
	146	9	6
	147	9	6
	148	9	6
	149	9	6
	150	9	6
	151	9	6
	152	9	6
	153	9	6
	154	9	6
	155	9	6
	156	9	6
	157	9	6
	158	9	6
	159	9	6
	160	9	6
	161	9	6
	162	9	6
	163	9	6
	164	9	6
	165	9	6
	166	9	6
	167	9	6
	168	9	6
	169	9	6
	170	9	6
	171	9	6
	172	9	6
	173	9	6
	174	9	6
	175	9	6
	176	9	6
	177	9	6
	178	9	6
	179	9	6
	180	9	6
	181	9	6
	182	9	6
	183	9	6
	184	9	6
	185	9	6
	186	9	6
	187	9	6
	188	9	6
	189	9	6
	190	9	6
	191	9	6
	192	9	6
	193	9	6
	194	9	6
	195	9	6
	196	9	6
	197	9	6
	198	9	6
	199	9	6
	200	9	6
	201	9	6
	202	9	6
	203	9	6
	204	9	6
	205	9	6
	206	9	6
	207	9	6
	208	9	6
	209	9	6
	210	9	6
	211	9	6
	212	9	6
	213	9	6
	214	9	6
	215	9	6
	216	9	6
	217	9	6
	218	9	6
	219	9	6
	220	9	6
	221	9	6
	222	9	6
	223	9	6
	224	9	6
	225	9	6
	226	9	6
	227	9	6
	228	9	6
	229	9	6
	230	9	6
	231	9	6
	232	9	6
	233	9	6
	234	9	6
	235	9	6
	236	9	6
	237	9	6
	238	9	6
	239	9	6
	240	9	6
	241	9	6
	242	9	6
	243	9	6
	244	9	6
	245	9	6
	246	9	6
	247	9	6
	248	9	6
	249	9	6
	250	9	6
	251	9	6
	252	9	6
	253	9	6
	254	9	6
	255	9	6
	256	9	6
	257	9	6
	258	9	6
	259	9	6
	260	9	6
	261	9	6
	262	9	6
	263	9	6
	264	9	6
	265	9	6
	266	9	6
	267	9	6
	268	9	6
	269	9	6
	270	9	6
	271	9	6
	272	9	6
	273	9	6
	274	9	6
	275	9	6
	276	9	6
	277	9	6
	278	9	6
	279	9	6
	280	9	6
	281	9	6
	282	9	6
	283	9	6
	284	9	6
	285	9	5
	286	9	5
	287	9	5
	288	9	5
	289	9	5
	290	9	5
	291	9	5
	292	9	5
	293	9	5
	294	9	5
	295	9	5
	296	9	5
	297	9	5
	298	9	5
	299	9	5
	300	9	5

[truncated: 5 more sheets: Supplementary Figure 4, Supplementary Figure 5, Supplementary Figure 6, Supplementary Figure 7, Supplementary Figure 8]
